# Supplementary material for: Comparison of Eight Commercially Available Faecal Point-of-Care Tests for Detection of Canine Parvovirus Antigen
Source: Viruses. 2021 Oct 15;13(10):2080. doi: 10.3390/v13102080 (PMC8540396; doi:10.3390/v13102080)
Supplement: Supplementary file 1 [file viruses-13-02080-s001.zip]

Archive with 1 entries (1 files):
- viruses-1383983-supplementary.pdf
